# Supplementary material for: Association of self-reported sports volume and discipline with atrial arrhythmia prevalence in middle-aged males
Source: Eur Heart J Open. 2026 May 22;6(3):oeag089. doi: 10.1093/ehjopen/oeag089 (PMC13310086; doi:10.1093/ehjopen/oeag089)
Supplement: oeag089_Supplementary_Data [file oeag089_supplementary_data.zip]

Archive with 3 entries (3 files):
- Supplementary File 1.docx
- Supplementary File 2_Revised2.docx
- Supplementary File 3_Revised2.docx
